# Supplementary material for: Au2phen and Auoxo6, Two Dinuclear Oxo-Bridged Gold(III) Compounds, Induce Apoptotic Signaling in Human Ovarian A2780 Cancer Cells
Source: Biomedicines. 2021 Jul 23;9(8):871. doi: 10.3390/biomedicines9080871 (PMC8389655; doi:10.3390/biomedicines9080871)
Supplement: Supplementary file 1 [file biomedicines-09-00871-s001.zip]

Archive with 1 entries (1 files):
- biomedicines-1261126-supplementary.pdf
